# Supplementary material for: First-Row Transition Metal Complexes Incorporating the 2-(2′-pyridyl)quinoxaline Ligand (pqx), as Potent Inflammatory Mediators: Cytotoxic Properties and Biological Activities against the Platelet-Activating Factor (PAF) and Thrombin
Source: Molecules. 2023 Oct 1;28(19):6899. doi: 10.3390/molecules28196899 (PMC10574351; doi:10.3390/molecules28196899)
Supplement: Supplementary file 1 [file molecules-28-06899-s001.zip]

Archive with 1 entries (1 files):
- molecules-2609904-supplementary.pdf
